# Supplementary material for: Changes in Ascorbic Acid, Phenolic Compound Content, and Antioxidant Activity In Vitro in Bee Pollen Depending on Storage Conditions: Impact of Drying and Freezing
Source: Antioxidants (Basel). 2025 Apr 12;14(4):462. doi: 10.3390/antiox14040462 (PMC12024237; doi:10.3390/antiox14040462)
Supplement: Supplementary file 1 [file antioxidants-14-00462-s001.zip]

Archive with 1 entries (1 files):
- antioxidants-3538081-supplementary.pdf
